# Supplementary material for: Pimozide Inhibits Type II but Not Type I Hair Cells in Chicken Embryo and Adult Mouse Vestibular Organs
Source: Biomedicines. 2024 Dec 18;12(12):2879. doi: 10.3390/biomedicines12122879 (PMC11673355; doi:10.3390/biomedicines12122879)
Supplement: Supplementary file 1 [file biomedicines-12-02879-s001.zip]

Archive with 1 entries (1 files):
- biomedicines-3367342-supplementary.pdf
